# Supplementary material for: Theoretical Insights on ORR Activity of Sn-N-C Single-Atom Catalysts
Source: Molecules. 2023 Jul 21;28(14):5571. doi: 10.3390/molecules28145571 (PMC10384839; doi:10.3390/molecules28145571)
Supplement: Supplementary file 1 [file molecules-28-05571-s001.zip]

Archive with 1 entries (1 files):
- molecules-2420651-supplementary.pdf
